# Supplementary material for: Cognitive Job Demands and Sports Participation among Young Workers: What Moderates the Relationship?
Source: Int J Environ Res Public Health. 2024 Jan 28;21(2):144. doi: 10.3390/ijerph21020144 (PMC10888168; doi:10.3390/ijerph21020144)
Supplement: Supplementary file 1 [file ijerph-21-00144-s001.zip]

Archive with 1 entries (1 files):
- ijerph-2727583-supplementary.pdf
